# Supplementary material for: Simultaneous Multiple-Stages Mpox Genital Lesions on the Same Site in a Traveler to Greece: A Case Report
Source: Vaccines (Basel). 2023 Apr 26;11(5):901. doi: 10.3390/vaccines11050901 (PMC10221189; doi:10.3390/vaccines11050901)
Supplement: Supplementary file 1 [file vaccines-11-00901-s001.zip]

Archive with 1 entries (1 files):
- vaccines-2340553-supplementary.PDF
